# Supplementary material for: Integrative Analysis of Machine Learning and Molecule Docking Simulations for Ischemic Stroke Diagnosis and Therapy
Source: Molecules. 2023 Nov 22;28(23):7704. doi: 10.3390/molecules28237704 (PMC10707570; doi:10.3390/molecules28237704)
Supplement: Supplementary file 1 [file molecules-28-07704-s001.zip]

Archive with 1 entries (1 files):
- molecules-2629761-supplementary.pdf
